# Supplementary material for: Women Walk in High Heels: Lumbar Curvature, Dynamic Motion Stimuli and Attractiveness
Source: Int J Environ Res Public Health. 2021 Jan 3;18(1):299. doi: 10.3390/ijerph18010299 (PMC7795698; doi:10.3390/ijerph18010299)
Supplement: Supplementary file 1 [file ijerph-18-00299-s001.zip]

Archive with 4 entries (4 files):
- Supplement 1.mp4
- __MACOSX/._Supplement 1.mp4
- Supplement 2.mp4
- __MACOSX/._Supplement 2.mp4
